# Supplementary material for: Heritability of Immunity Traits and Resistance of Atlantic Salmon against the Sea Louse Caligus rogercresseyi
Source: Biology (Basel). 2023 Aug 2;12(8):1078. doi: 10.3390/biology12081078 (PMC10452322; doi:10.3390/biology12081078)
Supplement: Supplementary file 1 [file biology-12-01078-s001.zip]

Archive with 1 entries (1 files):
- biology-2489351-supplementary.pdf
